# Supplementary material for: Seedling Characteristics of Three Oily Species before and after Root Pruning and Transplant
Source: Plants (Basel). 2019 Jul 30;8(8):258. doi: 10.3390/plants8080258 (PMC6724410; doi:10.3390/plants8080258)
Supplement: Supplementary File 1 [file plants-08-00258-s001.zip]

Archive with 2 entries (2 files):
- Supplementary.docx
- S2.TIF
